# Supplementary material for: Respiratory Health Effects of In Vivo Sub-Chronic Diesel and Biodiesel Exhaust Exposure
Source: Int J Mol Sci. 2023 Mar 7;24(6):5130. doi: 10.3390/ijms24065130 (PMC10049281; doi:10.3390/ijms24065130)
Supplement: Supplementary file 1 [file ijms-24-05130-s001.zip]

Archive with 1 entries (1 files):
- ijms-2256112-supplementary.pdf
